# Supplementary material for: Replacing meat with alternative plant-based products (RE-MAP): a randomized controlled trial of a multicomponent behavioral intervention to reduce meat consumption
Source: Am J Clin Nutr. 2021 Dec 27;115(5):1357–66. doi: 10.1093/ajcn/nqab414 (PMC9071457; doi:10.1093/ajcn/nqab414)
Supplement: nqab414_Supplemental_Tables [file nqab414_supplemental_tables.zip]

Archive with 2 entries (2 files):
- Supplementary Table 1- Disaggregated meat consumption.pptx
- Supplementary Table 2- Sensitivity analysis.pptx
